# Supplementary material for: A systematic review and meta-analysis of the relationship between magnesium levels and malaria severity
Source: Sci Rep. 2024 Jan 16;14:1348. doi: 10.1038/s41598-024-51718-z (PMC10791651; doi:10.1038/s41598-024-51718-z)
Supplement: Supplementary file 2 — Supplementary Table S2. [file 41598_2024_51718_MOESM2_ESM.xlsx]

## Sheet: Sheet1
A systematic review and meta-analysis of the relationship between magnesium levels and malaria severity Kwuntida Uthaisar Kotepui1, Aongart Mahittikorn2, Polrat Wilairatana3*, Frederick Ramirez Masangkay4, Manas Kotepui1* 1Medical Technology, School of Allied Health Sciences, Walailak University, Thasala, Nakhon Si Thammarat 80160, Thailand 2Department of Protozoology, Faculty of Tropical Medicin…
Table 2. Details of included studies
No.	Authors	Publication year	Year ranges	Study design	Study location	Continent	Year of conduction	Participants (n)	Plasmodium spp.	Mean age in any groups	Age range (years)	Age group	Clinical malaria (severe, uncomplicated, mild)	Clinical malaria (symptomatic or asymptomatic)	Qualitative synthesis of magnesium levels	Magnesium levels (mean, SD) or median with range	Parasitemia in each groups (parasites/uL)	Method for malaria	Method for magnesium mesurement	Method for magnesium mesurement_grouping	Blood samples
1	Abdelsalam et al., 2016	2016	2010–2019	Cross-sectional study	Sudan	Africa	2013–2014	Patients with malaria (75), normal healthy controls (75)	P. falciparum	Patients with malaria (75): 25.69±7.14, normal healthy controls (75): 26.35±5.56	Adults (≥ 18 years)	Adults	Not specified	Symptomatic malaria	1. Significant decrease levels of magnesium was observed in patients with malaria when compared to controls. 2. Magnesium levels were decreased with increasing parasitaemia	Patients with malaria (75): 13.607±5.71, normal healthy controls (75): 21.281±6.10 mg/dL	Not specified	Microscopic method, RDT	Standard laboratory method on a Hitachi 912 Chemistry Analyzer (Roche Diagnostics, Germany)	Other methods	Serum
2	Asaolu et al., 2009	2009	2000–2009	Case-control study	Nigeria	Africa	Not specified	Pregnant women: patients with malaria (195), uninfected controls (100)	P. falciparum	Not specified	20–43 years	Adults	Not specified	Not specified	No difference in levels of magnesium was observed in patients with malaria when compared to controls	Pregnant women: patients with malaria (70): 1.12 ± 0.16, uninfected controls (90): 0.94 ± 0.46 mmol/L	Not specified	Microscopic method	Atomic absorption spectrometry	Atomic absorption spectrometry	Serum
3	Baloch et al., 2013	2013	2010–2019	Case-control study	Pakistan	Asia	Not specified	Patients with malaria (30), healthy controls (30)	P. falciparum	Not specified	Not specified	Not specified	Not specified	Not specified	Significant increased levels of magnesium was observed in patients with malaria when compared to controls	Patients with malaria (30): 16.5880±0.68840, healthy controls (30): 9.2387±0.63122	Not specified	Not specified	Atomic absorption spectrometry	Atomic absorption spectrometry	Serum
4	Baloch et al., 2011	2011	2010–2019	Case-control study	Pakistan	Asia	Not specified	Patients with malaria (12), healthy controls (12)	P. vivax	Patients with malaria (12): 34.67 ± 7.22 years, healthy controls (12): 45.92 ± 6.44 years	Not specified	Adults	Not specified	Not specified	Significant decrease levels of magnesium was observed in patients with malaria when compared to controls	Patients with malaria (12): 12.2467±3.88, healthy controls (12): 19.4892±4.04	Not specified	Not specified	Atomic absorption spectrometry	Atomic absorption spectrometry	Serum
5	Davis et al., 1991	1991	Before 2000	Cross-sectional study	Thailand	Asia	1988-1989	172 adult patients with slide positive falciparum malaria	P. falciparum	29.9	14–72 years	Adults	Severe and non-severe malaria	Symptomatic malaria	1. Significant increased levels of magnesium was observed in patients who died when compared to survivors. 2. No difference in levels of magnesium was observed in patients with severe malaria when compared to non-severe malaria	Died (16): 0.95±0.24, survived (156): 0.83±0.16 mmol/L	Not specified	Microscopic method	EMS selective multitest analyser 6170 using reagents obtained from Merck Diagnostics.	Other methods	Plasma
6	Dondorp et al., 2004	2004	2000–2009	Cohort study	Vietnam	Asia	Not specified	268 consecutive adult patients with severe malaria	P. falciparum	Fatal cases (46): 34.5 (24–54), survivors (222): 30 (22–39)	Fatal cases (46): 15–74, survivors (222): 15–79	Adults	Severe malaria	Symptomatic malaria	Significant increased levels of magnesium was observed in fatal cases when compared to survivors	Fatal cases (46): 1.02 (0.48–1.56), survivors (222): 0.93 (0.47–1.39) mmol/L	Fatal cases (46): geometric mean 75,600 (38,200–150,000, survivors geometric mean 54,400 (40,000–75,900)	Not specified	Aeroset multichannel analyzer (Abbott Laboratories, Maidenhead, UK).	Other methods	Plasma
7	Garba et al., 2006	2006	2000–2009	Cross-sectional study	Nigeria	Africa	Not specified	80 adult patients with falciparum malaria	P. falciparum	Not specified	18–40 years	Adults	Non-severe malaria	Symptomatic malaria	Significant increased levels of magnesium was observed in patients with malaria when compared to controls	Patients with malaria (80): 1950.0 ± 10.0, healthy controls (20): 640.0 ± 40.0 µg/dL	Not specified	Microscopic method	Atomic absorption spectrometry	Atomic absorption spectrometry	Serum
8	Maitland et al., 2005	2005	2000–2009	Clinical trials	Kenya	Africa	2002–2003	56 Kenyan children (42 who survived and 14 who died)	P. falciparum	Fatal cases (14): 2.1±1.7, survivors (42): 2.5±1.9	> 2 months	Children	Severe malaria	Symptomatic malaria	No difference in magnesium was observed between fatal cases and survivors	Fatal cases (14): 1.1±0.1, survivors (42): 1.0±0.3 mmol/L	Fatal cases (14): geometric mean 42000 (14000–125000), survivors (42): 70000 (37000–136000)	Not specified	Vitalab Selectra E analyzer; Vital Scientific	Other methods	Plasma
9	Mbugi et al., 2010	2010	2010–2019	Cross-sectional study	Tanzania	Africa	2006	Tanzanian children (304)	P. falciparum	Not specified	6–72 months	Children	Asymptomatic malaria	Asymptomatic malaria	No difference in magnesium deficiency was observed in patients with malaria when compared to controls	Not specified	Not specified	Microscopic method, RDT	Inductively-coupled plasma atomic emission spectrometry (ICP-AES) (Vista Axial, Varian, Australia)	Other methods	Plasma
10	Mfonke et al., 2010	2010	2010–2019	Cross-sectional study	Cameroon	Africa	2007	45 children who had come for vaccination or counselling (control)	P. falciparum	Uncomplicated malaria (94): 41.56 months ± SE 5.12, malria anemia (73): 49.93 ± SE 5.71, cerebral malaria (45): 26.13 ± SE 2.41, cerebral malaria/malaria anemia (13): 36.7 ± SE 8.98, children who had come for vaccination or counselling (45 control): 59.07 ± SE 8.82	Uncomplicated malaria (94): 6-168 months, malria anemia (73): 7-156 months, cerebral malaria (45): 6-134 months, cerebral malaria/malaria anemia (13): 9-96 months, children who had come for vaccination or counselling (45 control): 6-156 months	Children	Severe and non-severe malaria	Symptomatic malaria	Significant decrease levels of magnesium was observed in patients with malaria (uncomplicated, malaria anemia, cerebral malaria) when compared to controls	Uncomplicated malaria (94): 0.61 ± SE0.23, malria anemia (73): 0.70 ± SE0.28, cerebral malaria (45): 0.60 ± SE0.19, cerebral malaria/malaria anemia (13): 0.48± SE0.21, children who had come for vaccination or counselling (45): 0.82± SE0.23	Not specified	Microscopic method, RDT	Spectrophotometry using commercial kits	Other methods	Plasma
11	Okon et al., 2022	2022	2020–2023	Cross-sectional study	Nigeria	Africa	2021	Patients with malaria (50), uninfected controls (30)	P. falciparum	Patients with malaria (50): 6.01 ± 4.46, uninfected controls (30): 7.52 ± 3.72	Not specified	Children	Not specified	Not specified	1. Significant increased levels of magnesium was observed in patients with malaria when compared to controls. 2. Significant increased levels of magnesium was observed in patients with severe malaria when compared to mild malaria. 3. Significant increased levels of magnesium was observed in patients with moderate malaria when compared to mild malaria. 4. No difference in magnesium was observed be…	Patients with malaria (50): 3.55 ± 1.19, mild malaria (22): 2.48 ± 0.87, moderate malaria (16): 4.08 ± 0.66, severe malaria (12): 4.67 ± 1.23, uninfected controls (30): 2.06 ± 0.45 mmol/L	Not specified	Microscopic method	Test kit for quantitative determination of Mg in biological fluids obtained from the GIESSE Diagnostics, Rome, Italy.	Other methods	Serum
12	Oluboyo et al., 2018	2018	2010–2019	Case-control study	Nigeria	Africa	2017	Patients with malaria (50), uninfected controls (50)	Not specified	Patients with malaria (50): 20.10 ± 1.78 , uninfected controls (50): 20.26±1.66 years	18–22 years	Adults	Not specified	Not specified	Significant increased levels of magnesium was observed in the malaria subjects compared with control	Patients with malaria (50): 27.61 ± 2.59, uninfected controls (50): 25.32 ± 2.75 ppm	Not specified	Microscopic method	Atomic absorption spectrometry	Atomic absorption spectrometry	Serum
13	Tyagi et al., 2017	2017	2010–2019	Cross-sectional study	India	Asia	Not specified	Patients with malaria (551), uninfected controls (211)	Not specified	Not specified	13–82 years	Children and adults	Non-severe malaria	Symptomatic malaria	Significant decrease levels of magnesium was observed in patients with malaria when compared to controls	Patients with malaria (551): 1.80 ± 0.23, uninfected controls (211): 1.54 ± 0.29 mEq/L	Not specified	Microscopic method	Spectrophotometric commercially amiable diagnostic kit method	Other methods	Plasma
Abbreviations: RDT: rapid diagnostic test; SD: standard deviation; SE: standard error
