# Supplementary material for: A systematic review and meta-analysis of the relationship between magnesium levels and malaria severity
Source: Sci Rep. 2024 Jan 16;14:1348. doi: 10.1038/s41598-024-51718-z (PMC10791651; doi:10.1038/s41598-024-51718-z)
Supplement: Supplementary file 3 — Supplementary Table S3. [file 41598_2024_51718_MOESM3_ESM.xls]

## Sheet: All studies
A systematic review and meta-analysis of the relationship between magnesium levels and malaria severity Kwuntida Uthaisar Kotepui1, Aongart Mahittikorn2, Polrat Wilairatana3*, Frederick Ramirez Masangkay4, Manas Kotepui1* 1Medical Technology, School of Allied Health Sciences, Walailak University, Thasala, Nakhon Si Thammarat 80160, Thailand 2Department of Protozoology, Faculty of Tropical Medicin…
Table S3. Quality of the included studies
JBI critical appraisal checklist for analytical cross sectional studies
No.	Study	1. Were the criteria for inclusion in the sample clearly defined?	2. Were the study subjects and the setting described in detail?	3. Was the exposure measured in a valid and reliable way?	4. Were objective, standard criteria used for measurement of the condition?	5. Were confounding factors identified?	6. Were strategies to deal with confounding factors stated?	7. Were the outcomes measured in a valid and reliable way?	8. Was appropriate statistical analysis used?	Overall appraisal:
1	Abdelsalam et al., 2016	Yes	Yes	Yes	Yes	Unclear	No	Yes	Yes	Included
5	Davis et al., 1991	Yes	Yes	Yes	Yes	Yes	Yes	Yes	Yes	Included
7	Garba et al., 2006	Yes	Yes	Yes	Yes	No	No	Yes	Yes	Included
9	Mbugi et al., 2010	Yes	Yes	Yes	Yes	Yes	Yes	Yes	Yes	Included
10	Mfonke et al., 2010	Yes	Yes	Yes	Yes	Yes	Yes	Yes	Yes	Included
11	Okon et al., 2022	Yes	Yes	Yes	Yes	No	No	Yes	Yes	Included
13	Tyagi et al., 2017	Yes	Yes	Yes	Yes	No	No	Yes	Yes	Included
	JBI critical appraisal checklist for case control studies
	Study	1. Were the groups comparable other than the presence of disease in cases or the absence of disease in controls?	2. Were cases and controls matched appropriately?	3. Were the same criteria used for identification of cases and controls?	4. Was exposure measured in a standard, valid and reliable way?	5. Was exposure measured in the same way for cases and controls?	6. Were confounding factors identified?	7. Were strategies to deal with confounding factors stated?	8. Were outcomes assessed in a standard, valid and reliable way for cases and controls?	9. Was the exposure period of interest long enough to be meaningful?	10. Was appropriate statistical analysis used?	Overall appraisal:
2	Asaolu et al., 2009	Unclear	Unclear	Yes	Yes	Yes	No	No	Yes	Yes	Yes	Included
3	Baloch et al., 2013	Unclear	Yes	Yes	Yes	Yes	No	No	Yes	Yes	Yes	Included
4	Baloch et al., 2011	Unclear	Yes	Yes	Yes	Yes	No	No	Yes	Yes	Yes	Included
12	Oluboyo et al., 2018	Unclear	Unclear	Yes	Yes	Yes	No	No	Yes	Yes	Yes	Included
JBI critical appraisal checklist for cohort studies
No.	Study	1. Were the two groups similar and recruited from the same population?	2. Were the exposures measured similarly to assign people to both exposed and unexposed groups?	3. Was the exposure measured in a valid and reliable way?	4. Were confounding factors identified?	5. Were strategies to deal with confounding factors stated?	6. Were the groups/participants free of the outcome at the start of the study (or at the moment of exposure)?	7. Were the outcomes measured in a valid and reliable way?	8. Was the follow up time reported and sufficient to be long enough for outcomes to occur?	9. Was follow up complete, and if not, were the reasons to loss to follow up described and explored?	10. Were strategies to address incomplete follow up utilized?	11. Was appropriate statistical analysis used?	Overall appraisal:
6	Dondorp et al., 2004	Yes	Yes	Yes	Yes	Yes	Yes	Yes	Unclear	Unclear	Unclear	Yes	Included
JBI critical appraisal checklist for clinical trials
No.	Study	Bias related to selection and allocation			Bias related to administration of intervention/exposure			Bias related to assessment, detection and measurement of the outcome			Bias related to participant retention				Overall appraisal:
		Was true randomization used for assignment of participants to treatment groups?	Was allocation to treatment groups concealed?	Were treatment groups similar at the baseline?	Were participants blind to treatment assignment?	Were those delivering the treatment blind to treatment assignment?	Were treatment groups treated identically other than the intervention of interest?	Were outcome assessors blind to treatment assignment?	Were outcomes measured in the same way for treatment groups?	Were outcomes measured in a reliable way	Was follow up complete and if not, were differences between groups in terms of their follow up adequately described and analysed?	Were participants analysed in the groups to which they were randomized?	Was appropriate statistical analysis used?	Was the trial design appropriate and any deviations from the standard RCT design
	Maitland et al., 2005	Yes	Unclear	Yes	No	Unclear	Unclear	Unclear	Yes	Yes	Unclear	Yes	Yes	Yes	Included
Abbreviation: JBI, Joanna Briggs Institute
